# Supplementary material for: Scanning the Horizon for Environmental Applications of Genetically Modified Viruses Reveals Challenges for Their Environmental Risk Assessment
Source: Int J Mol Sci. 2024 Jan 25;25(3):1507. doi: 10.3390/ijms25031507 (PMC10855828; doi:10.3390/ijms25031507)
Supplement: Supplementary file 1 [file ijms-25-01507-s001.zip]

Archive with 1 entries (1 files):
- Supplementary materials_IJMS.pdf
